# Supplementary material for: Impact of DNA Extraction Method on Variation in Human and Built Environment Microbial Community and Functional Profiles Assessed by Shotgun Metagenomics Sequencing
Source: Front Microbiol. 2020 May 25;11:953. doi: 10.3389/fmicb.2020.00953 (PMC7262970; doi:10.3389/fmicb.2020.00953)
Supplement: Supplementary file 1 [file Table_1.csv]

Table S1
Species	value	coef	stderr	p-value	FDR
Streptococcus_salivarius	Qiagen vs. Phenol	0.903	0.169	2.54E-06	1.32E-04
Gemella_sanguinis	Qiagen vs. Phenol	1.883	0.436	7.84E-05	0.001836528
Streptococcus_sanguinis	Qiagen vs. Phenol	0.608	0.143	9.30E-05	0.002097334
Anaerococcus_vaginalis	Qiagen vs. Phenol	1.16	0.301	2.79E-04	0.004521713
Gemella_haemolysans	Zymo vs. Phenol	0.59	0.155	3.82E-04	0.005888941
Actinomyces_odontolyticus	Qiagen vs. Phenol	1.011	0.268	4.54E-04	0.006769256
Streptococcus_parasanguinis	Qiagen vs. Phenol	1.042	0.28	5.19E-04	0.007553566
Streptococcus_salivarius	Zymo vs. Phenol	0.652	0.176	5.42E-04	0.007837551
Campylobacter_concisus	Qiagen vs. Phenol	-0.434	0.119	6.41E-04	0.008979921
Streptococcus_intermedius	Qiagen vs. Phenol	0.934	0.257	6.77E-04	0.009410603
Actinomyces_johnsonii	Qiagen vs. Phenol	1.603	0.452	8.69E-04	0.01115829
Pseudomonas_putida	Zymo vs. Phenol	-0.468	0.133	9.35E-04	0.011611411
Escherichia_unclassified	Qiagen vs. Phenol	-1.4	0.399	9.70E-04	0.011966517
Agrobacterium_unclassified	Qiagen vs. Phenol	-0.514	0.152	0.001470515	0.016588125
Shewanella_unclassified	Promega vs. Phenol	-0.705	0.213	0.00174907	0.019375925
Gemella_haemolysans	Promega vs. Phenol	0.494	0.149	0.001760602	0.019387585
Aeromonas_unclassified	Qiagen vs. Phenol	-0.632	0.192	0.001879444	0.020349476
Sphingobacterium_unclassified	Zymo vs. Phenol	-0.437	0.134	0.002079108	0.021724186
Aeromonas_unclassified	Zymo vs. Phenol	-0.648	0.199	0.002090219	0.021724186
Actinomyces_naeslundii	Qiagen vs. Phenol	1.519	0.468	0.00210735	0.021779878
Abiotrophia_defectiva	Qiagen vs. Phenol	0.536	0.166	0.002211165	0.022600309
Streptococcus_parasanguinis	Promega vs. Phenol	0.901	0.28	0.002314432	0.023397259
Pseudomonas_putida	Qiagen vs. Phenol	-0.394	0.128	0.003406484	0.032652823
Agrobacterium_unclassified	Zymo vs. Phenol	-0.487	0.158	0.003431891	0.032726798
Rothia_mucilaginosa	Promega vs. Phenol	0.709	0.231	0.003462398	0.03274135
Cellulomonas_unclassified	Promega vs. Phenol	0.539	0.176	0.003537864	0.032889688
Sphingopyxis_unclassified	Zymo vs. Phenol	-0.691	0.225	0.003508376	0.032889688
Porphyromonas_catoniae	Qiagen vs. Phenol	-0.46	0.15	0.003636418	0.033469517
Raoultella_ornithinolytica	Zymo vs. Phenol	-0.929	0.305	0.003680267	0.033705413
Streptococcus_salivarius	Promega vs. Phenol	0.514	0.169	0.003811365	0.034734111
Rothia_mucilaginosa	Zymo vs. Phenol	0.727	0.24	0.003866152	0.035060693
Streptococcus_cristatus	Qiagen vs. Phenol	1.323	0.437	0.003973201	0.035681657
Streptococcus_mutans	Qiagen vs. Phenol	0.958	0.317	0.004010285	0.035839429
Sphingobacterium_unclassified	Qiagen vs. Phenol	-0.389	0.13	0.004206142	0.0368785
Roseburia_inulinivorans	Qiagen vs. Phenol	-1.087	0.367	0.004739498	0.040972296
Rothia_mucilaginosa	Qiagen vs. Phenol	0.682	0.231	0.004793152	0.041243398
Anaerococcus_obesiensis	Qiagen vs. Phenol	0.518	0.177	0.004872605	0.041426395
Eubacterium_brachy	Qiagen vs. Phenol	1.249	0.423	0.004858082	0.041426395
Paracoccus_unclassified	Zymo vs. Phenol	-0.378	0.128	0.004881597	0.041426395
Propionibacterium_propionicum	Qiagen vs. Phenol	1.281	0.436	0.005007854	0.04163451
Slackia_unclassified	Qiagen vs. Phenol	0.81	0.276	0.005017372	0.04163451
Porphyromonas_sp_oral_taxon_279	Qiagen vs. Phenol	-0.283	0.096	0.005018646	0.04163451
Brevundimonas_diminuta	Qiagen vs. Phenol	-0.594	0.202	0.005007378	0.04163451
Citrobacter_unclassified	Qiagen vs. Phenol	-0.637	0.217	0.005090334	0.041668665
Alloprevotella_rava	Zymo vs. Phenol	-0.626	0.214	0.005171711	0.041963444
Olsenella_uli	Qiagen vs. Phenol	1.3	0.444	0.005202525	0.042029136
Kingella_oralis	Qiagen vs. Phenol	-0.36	0.123	0.005332425	0.042521489
Escherichia_coli	Zymo vs. Phenol	0.38	0.13	0.005302018	0.042521489
Streptococcus_sanguinis	Promega vs. Phenol	0.413	0.143	0.005671062	0.044081782
Citrobacter_unclassified	Promega vs. Phenol	-0.628	0.217	0.005710801	0.044204945
Prevotella_oulorum	Qiagen vs. Phenol	-0.232	0.08	0.005794978	0.044549346
Stenotrophomonas_maltophilia	Qiagen vs. Phenol	-0.336	0.116	0.00586554	0.044839873
Treponema_denticola	Qiagen vs. Phenol	-0.596	0.207	0.005921372	0.044859216
Bifidobacterium_adolescentis	Promega vs. Phenol	-0.692	0.245	0.006862938	0.050382676
Actinomyces_massiliensis	Qiagen vs. Phenol	1.38	0.492	0.007212513	0.052121674
Prevotella_veroralis	Qiagen vs. Phenol	-0.348	0.125	0.007524905	0.053337452
Anaerococcus_prevotii	Qiagen vs. Phenol	0.618	0.224	0.007688801	0.053879852
Shewanella_unclassified	Qiagen vs. Phenol	-0.59	0.213	0.007868782	0.054933005
Achromobacter_piechaudii	Zymo vs. Phenol	-0.576	0.209	0.008246879	0.057356112
Comamonas_testosteroni	Qiagen vs. Phenol	-0.478	0.174	0.008418609	0.058142291
Aeromonas_caviae	Qiagen vs. Phenol	-0.563	0.207	0.009036054	0.061340068
Eubacterium_ventriosum	Qiagen vs. Phenol	-0.542	0.201	0.009425272	0.062274119
Campylobacter_showae	Qiagen vs. Phenol	-0.373	0.138	0.009405549	0.062274119
Pseudomonas_fragi	Qiagen vs. Phenol	-0.466	0.172	0.009290384	0.062274119
Lachnospiraceae_bacterium_oral_taxon_082	Promega vs. Phenol	0.555	0.206	0.009534182	0.062546937
Pseudomonas_fragi	Promega vs. Phenol	-0.462	0.172	0.009868095	0.064508747
Streptococcus_anginosus	Qiagen vs. Phenol	0.743	0.277	0.010086843	0.064831893
Parvimonas_unclassified	Zymo vs. Phenol	1.401	0.527	0.010009714	0.064831893
Faecalibacterium_prausnitzii	Qiagen vs. Phenol	-0.783	0.292	0.010043337	0.064831893
Actinomyces_graevenitzii	Qiagen vs. Phenol	1.465	0.549	0.010418429	0.066462392
Modestobacter_multiseptatus	Qiagen vs. Phenol	0.241	0.091	0.010882651	0.068055052
Parvimonas_micra	Qiagen vs. Phenol	1.088	0.41	0.010723982	0.068055052
Streptococcus_gordonii	Qiagen vs. Phenol	0.92	0.348	0.011077139	0.068999012
Streptococcus_parasanguinis	Zymo vs. Phenol	0.769	0.291	0.011168181	0.069332669
Klebsiella_pneumoniae	Qiagen vs. Phenol	-0.476	0.181	0.011438801	0.070304923
Citrobacter_unclassified	Zymo vs. Phenol	-0.593	0.226	0.011481785	0.070335436
Ruminococcus_gnavus	Qiagen vs. Phenol	0.791	0.301	0.01163039	0.070777047
Staphylococcus_aureus	Qiagen vs. Phenol	0.581	0.222	0.011693808	0.070929653
Streptococcus_tigurinus	Qiagen vs. Phenol	0.622	0.24	0.012512584	0.074860681
Agrobacterium_unclassified	Promega vs. Phenol	-0.395	0.152	0.01250475	0.074860681
Comamonas_testosteroni	Zymo vs. Phenol	-0.461	0.18	0.013625305	0.079768402
Staphylococcus_hominis	Promega vs. Phenol	-0.214	0.084	0.013804373	0.080561798
Granulicatella_adiacens	Zymo vs. Phenol	1.571	0.616	0.013972807	0.081033523
Streptococcus_oligofermentans	Qiagen vs. Phenol	0.404	0.159	0.014174784	0.081186844
Collinsella_aerofaciens	Promega vs. Phenol	-0.399	0.157	0.0143507	0.081940723
Aerococcus_viridans	Promega vs. Phenol	-0.327	0.13	0.015215903	0.083649727
Eubacterium_brachy	Zymo vs. Phenol	1.109	0.439	0.01481347	0.083649727
Microbacterium_laevaniformans	Qiagen vs. Phenol	-0.548	0.218	0.015350495	0.083837275
Enterobacter_cloacae	Qiagen vs. Phenol	-0.633	0.252	0.015498567	0.083837275
Haemophilus_parainfluenzae	Qiagen vs. Phenol	-0.508	0.202	0.015430986	0.083837275
Agrobacterium_tumefaciens	Zymo vs. Phenol	-0.614	0.245	0.015766775	0.085039455
Acinetobacter_johnsonii	Qiagen vs. Phenol	-0.425	0.17	0.015881692	0.085410262
Brachybacterium_paraconglomeratum	Qiagen vs. Phenol	-0.578	0.233	0.016689569	0.087772859
Sphingobium_yanoikuyae	Promega vs. Phenol	-0.537	0.217	0.016700566	0.087772859
Cytophaga_unclassified	Qiagen vs. Phenol	-0.418	0.169	0.016918926	0.088591271
Delftia_unclassified	Zymo vs. Phenol	-0.615	0.249	0.01695206	0.088591271
Bifidobacterium_adolescentis	Zymo vs. Phenol	-0.629	0.255	0.017070065	0.088956674
Ruminococcus_callidus	Qiagen vs. Phenol	-0.961	0.39	0.017335998	0.090088755
Brucella_pinnipedialis	Qiagen vs. Phenol	-0.493	0.201	0.017805985	0.092271913
Lactobacillus_reuteri	Qiagen vs. Phenol	0.566	0.231	0.017868893	0.09233925
Alloprevotella_tannerae	Qiagen vs. Phenol	-0.628	0.256	0.017966679	0.09258595
Capnocytophaga_granulosa	Qiagen vs. Phenol	-0.436	0.178	0.01829208	0.092967988
Gemella_haemolysans	Qiagen vs. Phenol	0.364	0.149	0.018443629	0.093481408
Parvimonas_unclassified	Qiagen vs. Phenol	1.238	0.512	0.018517619	0.093599986
Aeromonas_unclassified	Promega vs. Phenol	-0.468	0.192	0.018593057	0.093725222
Rothia_aeria	Zymo vs. Phenol	-0.595	0.245	0.018806384	0.094031918
Prevotella_dentalis	Qiagen vs. Phenol	-0.222	0.091	0.018728086	0.094031918
Streptococcus_sanguinis	Zymo vs. Phenol	0.361	0.148	0.018768658	0.094031918
Veillonella_parvula	Qiagen vs. Phenol	-0.434	0.179	0.019219992	0.095072152
Cytophaga_unclassified	Promega vs. Phenol	-0.409	0.169	0.019285303	0.095140829
Parvimonas_micra	Zymo vs. Phenol	1.018	0.422	0.019596358	0.096418252
Sphingobacterium_unclassified	Promega vs. Phenol	-0.312	0.13	0.019788164	0.09687413
Veillonella_unclassified	Qiagen vs. Phenol	-0.9	0.373	0.019793741	0.09687413
